# Supplementary material for: Anti-microRNA-21 Therapy on Top of ACE Inhibition Delays Renal Failure in Alport Syndrome Mouse Models
Source: Cells. 2022 Feb 9;11(4):594. doi: 10.3390/cells11040594 (PMC8869926; doi:10.3390/cells11040594)
Supplement: Supplementary file 1 [file cells-11-00594-s001.zip]

Archive with 1 entries (1 files):
- cells-1518663-supplementary.pdf
